# Supplementary material for: MPG and NPRL3 Polymorphisms Are Associated with Ischemic Stroke Susceptibility and Post-Stroke Mortality
Source: Diagnostics (Basel). 2020 Nov 13;10(11):947. doi: 10.3390/diagnostics10110947 (PMC7696846; doi:10.3390/diagnostics10110947)
Supplement: Supplementary file 1 [file diagnostics-10-00947-s001.zip]

Archive with 5 entries (4 files):
- diagnostics-954657-SI.11.13/
- diagnostics-954657-SI.11.13/Supple Figures.pdf
- diagnostics-954657-SI.11.13/Supple Tables (2020-09-15, RCS).pdf
- Supple Figures.docx
- Supple Tables (2020-09-15, RCS).docx
